# Supplementary material for: Poly(ionic liquid)/OPBI Composite Membrane with Excellent Chemical Stability for High-Temperature Proton Exchange Membrane
Source: Polymers (Basel). 2023 Jul 27;15(15):3197. doi: 10.3390/polym15153197 (PMC10421078; doi:10.3390/polym15153197)
Supplement: Supplementary file 1 [file polymers-15-03197-s001.zip]

Archive with 1 entries (1 files):
- polymers-2476106-supplementary.pdf
